# Supplementary material for: Symbiotic bracovirus of a parasite manipulates host lipid metabolism via tachykinin signaling
Source: PLoS Pathog. 2021 Mar 1;17(3):e1009365. doi: 10.1371/journal.ppat.1009365 (PMC7951984; doi:10.1371/journal.ppat.1009365)
Supplement: S1 Table — (XLSX) [file ppat.1009365.s014.xlsx]

## Sheet: S1 Table
S1 Table. List of primer sequences used in this study
Primer name	Primer sequences (5’-3’)	Use
PxTK-F1	GTGGACTCTTTGTGGAGTGGATGTT	PCR
PxTK-F2	AGGAGTTTAGAAGCAGCCAAGTG	PCR
PxTK-R1	GATGCTGTAGAAATTAATTGGTGTAGTCC	PCR
PxTK-R2	GTACCCTATAACTGTTTCAGGCAAG	PCR
PxTKR-F1	GATACCGTTTCCAGAACCATTAAAG	PCR
PxTKR-F2	GTGTGTATAAACGATGAACTATTGCG	PCR
PxTKR-R1	TCCTGCGAGGTATTACGCTCAC	PCR
PxTKR-R2	TGCGTTCGACCTGCACTGGCTCAT	PCR
HindIII-PxTKR-F	CCCAAGCTTGCCACCATGCTGAACGAGTTGTTTCTAGCGT	Plasmid Construction
Xhol-PxTKR-R	CCGCTCGAGTCAAGCGTAATCTGGAACATCGTATGGGTAGGCGGAGCTCAG	Plasmid Construction
PxTK-RNAi-F	AAGCTTTAATACGACTCACTATAGGCAGGAGGTGGCCAAGCGAG	RNAi
PxTK-R	TGAGTCAGGGTCGGTGACCTCCCT	RNAi
PxTK-F	CAGGAGGTGGCCAAGCGAG	RNAi
PxTK-RNAi-R	AAGCTTTAATACGACTCACTATAGGTGAGTCAGGGTCGGTGACCTCCCT	RNAi
PxTKR-RNAi-F	AAGCTTTAATACGACTCACTATAGGTGTGGACGGCACTGTTCG	RNAi
PxTKR-R	TGAACACCATGAACGCTATGTTG	RNAi
PxTKR-F	TGTGGACGGCACTGTTCG	RNAi
Px-TKR-RNAi-R	AAGCTTTAATACGACTCACTATAGGTGAACACCATGAACGCTATGTTG	RNAi
GFP-RNAi-F	TAATACGACTCACTATAGGCAGTGCTTCAGCCGCTACCC	RNAi
GFP-R	CTTCTCGTTGGGGTCTTTGCT	RNAi
GFP-F	CAGTGCTTCAGCCGCTACCC	RNAi
GFP-RNAi-R	TAATACGACTCACTATAGGCTTCTCGTTGGGGTCTTTGCT	RNAi
PxTK-DL-F	TACAGATCGGCGCTGCAATG	qPCR
PxTK-DL-R	GTCCTCTTGCCCTTGACTCCAAC	qPCR
PxTKR-DL-F	GTTCTGTCAGTTTGTGGCCGTGCTC	qPCR
PxTKR-DL-R	ACGTCGGCCGTGGTGAAGTAG	qPCR
pcDNA3.1(+)-F	CTAGAGAACCCACTGCTTAC	universal primers
pcDNA3.1(+)-R(BGH-R)	TAGAAGGCACAGTCGAGG	universal primers
pUC/M13-Fw	CCCAGTCACGACGTTGTAAAACG	universal primers
pUC/M13-Rv	AGCGGATAACAATTTCACACAGG	universal primers
CvBV 9-2-F	ATGGTGTTCAACAAAACCTTAATCG	PCR
CvBV 9-2-R	TTAATCTTTGATAAGGTCCTCCCTT	PCR
CvBV 9-5-F	TCGGCAAGATGTTCGGCA	PCR
CvBV 9-5-R	GCTTTTGGTATGCCTTTCAGT	PCR
CvBV 22-6-F1	TGTTTACGATTCATAGGGAGTTGACGTT	PCR
CvBV 22-6-F2	AGCCACTACATTGGGATGAGACGT	PCR
CvBV 22-6-R1	TCCTACATCGGAGCACAGTGAACAG	PCR
CvBV 22-6-R2	GAAAAACCATAGAGAGCCTGGTCAAGAT	PCR
CvBV 9-2-RNAi-F	TAATACGACTCACTATAGGGATGGTGTTCAACAAAACCTTAATCG	RNAi
CvBV 9-2-R	TTAATCTTTGATAATAATTGGTCCT	RNAi
CvBV 9-2-F	ATGGTGTTCAACAAAACCTTAATCG	RNAi
CvBV 9-2-RNAi-R	TAATACGACTCACTATAGGGTTAATCTTTGATAATAATTGGTCCT	RNAi
CvBV 9-5-RNAi-F	TAATACGACTCACTATAGGGGATCCCCTTGCCAACTGAGCATT	RNAi
CvBV 9-5-R	ACGCCGCTTCCAGATGGCAATGT	RNAi
CvBV 9-5-F	GATCCCCTTGCCAACTGAGCATT	RNAi
CvBV 9-5-RNAi-R	TAATACGACTCACTATAGGGACGCCGCTTCCAGATGGCAATGT	RNAi
CvBV 22-6-RNAi-F	TAATACGACTCACTATAGGGATGAGACGTGCATGCCAGTTTCG	RNAi
CvBV 22-6-R	GGAGATCGCCTTGATATGTATTGTTAACTAG	RNAi
CvBV 22-6-F	ATGAGACGTGCATGCCAGTTTCG	RNAi
CvBV 22-6-RNAi-R	TAATACGACTCACTATAGGGGGAGATCGCCTTGATATGTATTGTTAACTAG	RNAi
CvBV 9-2-DL-F	GAAAGGATTCGGAACGTGTG	qPCR
CvBV 9-2-DL-R	CTGCTTGCTGGTCGAGAACG	qPCR
CvBV 9-5-DL-F	TGCCAATGACTCGGATTGTTCAG	qPCR
CvBV 9-5-DL-R	CGGTTCTTTAATCCGTTCAACAAGT	qPCR
CvBV 22-6-DL-F	TGGAGGCGGACGATCCTTGTGT	qPCR
CvBV 22-6-DL-R	ATATCCCGCTACTTCATGAATTTGG	qPCR
GFP-DL-F	GTATGGTGTTCAATGCTTTGCGAGAT	qPCR
GFP-DL-R	GTTGATAATGGTCTGCTAGTTGAACGCT	qPCR
CvBV 9-2-HTB-F	ACGAGCTCACTAGTCGCGGCCGCTATGGTGTTCAACAAAACCTTAAT	Plasmid Construction
CvBV 9-2-HTB-R	CTTGGTACCGCATGCCTCGAGTTAATCTTTGATAATAATTGGTCC	Plasmid Construction
GFP-HTB-F	ACGAGCTCACTAGTCGCGGCCGCTATGAGTAAAGGAGAAG	Plasmid Construction
GFP-HTB-R	CTTGGTACCGCATGCCTCGAGTTATTTGTATAGTTC	Plasmid Construction
te: Red and bold, Kozak sequence; Underline, HA tag; Underline and bold, T7 sequencet
