# Supplementary material for: Symbiotic bracovirus of a parasite manipulates host lipid metabolism via tachykinin signaling
Source: PLoS Pathog. 2021 Mar 1;17(3):e1009365. doi: 10.1371/journal.ppat.1009365 (PMC7951984; doi:10.1371/journal.ppat.1009365)
Supplement: S2 Table — (XLSX) [file ppat.1009365.s015.xlsx]

## Sheet: S2 Table
S2 Table. Amino acids sequences of PxTKs used in this study
Name	Amino acid sequences
PxTK1	APSGFLGMRamide
PxTK2	KPQFFVGVKamide
PxTK3	APMGFVGMRamide
PxTK4	AARFHQFYGVRamide
PxTK5	PFDVSFRGKFIGVRamide
PxTK6	RAQMNGFFGMRamide
